# Supplementary material for: Quantifying single nucleotide variant detection sensitivity in exome sequencing
Source: BMC Bioinformatics. 2013 Jun 18;14:195. doi: 10.1186/1471-2105-14-195 (PMC3695811; doi:10.1186/1471-2105-14-195)
Supplement: Additional file 2 — recall.tsv. Tab-delimited text file containing empirical sensitivity estimates for read depths up to 100X. [file 1471-2105-14-195-S2.tsv]

depth genotype low mean high
0 Heterozygous 0 0 0
1 Heterozygous 0 0 0
2 Heterozygous 0 0 0
3 Heterozygous 0.261680218655335 0.304129299647975 0.346578380640615
4 Heterozygous 0.460338567914534 0.520248700449078 0.580158832983621
5 Heterozygous 0.593799911611082 0.665456853749147 0.737113795887211
6 Heterozygous 0.678800887348113 0.755340148563853 0.831879409779593
7 Heterozygous 0.736038337606973 0.809937443955156 0.883836550303338
8 Heterozygous 0.781987920635651 0.844949432203022 0.907910943770393
9 Heterozygous 0.828759928342047 0.877627168403015 0.926494408463984
10 Heterozygous 0.873446437029974 0.904622484659976 0.935798532289979
11 Heterozygous 0.898546336333949 0.922242114734374 0.9459378931348
12 Heterozygous 0.92180322935085 0.941186066095629 0.960568902840409
13 Heterozygous 0.938738256250694 0.955877157137338 0.973016058023983
14 Heterozygous 0.951016722000069 0.96564054329657 0.980264364593072
15 Heterozygous 0.962080429500393 0.974517404949242 0.986954380398091
16 Heterozygous 0.965505168135424 0.977519019713963 0.989532871292502
17 Heterozygous 0.970090948416678 0.980421753778142 0.990752559139606
18 Heterozygous 0.974268461805881 0.984007647579525 0.993746833353169
19 Heterozygous 0.979521335675073 0.987213305106195 0.994905274537317
20 Heterozygous 0.964467420365538 0.977902013688851 0.991336607012163
21 Heterozygous 0.971169823830268 0.981149415578277 0.991129007326286
22 Heterozygous 0.975298689966332 0.985196752206217 0.995094814446101
23 Heterozygous 0.976587286316755 0.986344716227005 0.996102146137255
24 Heterozygous 0.981900514974273 0.989114243789327 0.996327972604381
25 Heterozygous 0.981295168998841 0.98902844270943 0.996761716420018
26 Heterozygous 0.985113338814311 0.991734745124164 0.998356151434017
27 Heterozygous 0.982733094731392 0.991844864686722 1
28 Heterozygous 0.985699168091683 0.992772402404749 0.999845636717815
29 Heterozygous 0.985554297768424 0.993677883516385 1
30 Heterozygous 0.987554669761229 0.993991338647752 1
31 Heterozygous 0.985519155559251 0.99406273313721 1
32 Heterozygous 0.987064981335219 0.99396385320347 1
33 Heterozygous 0.988475366700678 0.995542721919564 1
34 Heterozygous 0.985889927080793 0.994816972190759 1
35 Heterozygous 0.985308718478788 0.995760457059825 1
36 Heterozygous 0.987482722718756 0.994383432285669 1
37 Heterozygous 0.978047340613392 0.993353700790496 1
38 Heterozygous 0.981262101863828 0.992873361839544 1
39 Heterozygous 0.978165331209509 0.99362950969348 1
40 Heterozygous 0.973857631532652 0.989980309629567 1
41 Heterozygous 0.974399587111898 0.991022226868684 1
42 Heterozygous 0.984443988396225 0.993324448356634 1
43 Heterozygous 0.982269354146289 0.993795786705428 1
44 Heterozygous 0.974847427083543 0.990243179825393 1
45 Heterozygous 0.976223396804652 0.991715374658403 1
46 Heterozygous 0.957946236110052 0.985547224605983 1
47 Heterozygous 0.95291576254577 0.985976612337993 1
48 Heterozygous 0.9579798966682 0.9843469621046 1
49 Heterozygous 0.967254202470237 0.990092808505998 1
50 Heterozygous 0.967063347125269 0.990212313094594 1
51 Heterozygous 0.963831892142083 0.988985700018794 1
52 Heterozygous 0.960721624116699 0.987620416097216 1
53 Heterozygous 0.957478396936544 0.98482705952182 1
54 Heterozygous 0.934276909748877 0.978948930800071 1
55 Heterozygous 0.964320155463083 0.989749109996437 1
56 Heterozygous 0.962151781875672 0.990756319176773 1
57 Heterozygous 0.943824013276337 0.984240817428478 1
58 Heterozygous 0.920089153678101 0.975493380627309 1
59 Heterozygous 0.934463489388595 0.976737595323737 1
60 Heterozygous 0.953150154660882 0.990180737546033 1
61 Heterozygous 0.953060310420417 0.98766120087084 1
62 Heterozygous 0.969535324902248 0.991903707201787 1
63 Heterozygous 0.917281755427765 0.973052960451673 1
64 Heterozygous 0.901943193060018 0.973608961463589 1
65 Heterozygous 0.918167763801427 0.983741174319992 1
66 Heterozygous 0.973587191265668 0.994509751360396 1
67 Heterozygous 0.903107474658789 0.984006673017662 1
68 Heterozygous 0.914955453997525 0.982486611665943 1
69 Heterozygous 0.956713930785694 0.9902206705696 1
70 Heterozygous 0.953881019044025 0.991638275960794 1
71 Heterozygous 0.994536020791264 0.999118165784832 1
72 Heterozygous 0.770121624722184 0.962484218208356 1
73 Heterozygous 0.754686291702133 0.949534476791818 1
74 Heterozygous 0.73109811165654 0.943167473923746 1
75 Heterozygous 0.960727773793904 0.991352326199136 1
76 Heterozygous 0.949601465014672 0.991304347826087 1
77 Heterozygous 0.893406596212739 0.980632790028763 1
78 Heterozygous 0.952552172372964 0.988881628663127 1
79 Heterozygous 0.746400226581466 0.95460928436618 1
80 Heterozygous 0.866485096363435 0.975479744136461 1
81 Heterozygous 0.995656714718194 0.999012508229098 1
82 Heterozygous 0.932778768765279 0.987202380952381 1
83 Heterozygous 0.993156394597932 0.998497073247904 1
84 Heterozygous 0.993584870251908 0.998306210923033 1
85 Heterozygous 0.985897634359103 0.997368421052632 1
86 Heterozygous 0.997568557648121 0.999546279491833 1
87 Heterozygous 1 1 1
88 Heterozygous 0.955261993441664 0.987656449553001 1
89 Heterozygous 0.721975862109342 0.945 1
90 Heterozygous 0.989869003740099 0.997724509293035 1
91 Heterozygous 0.986402777793841 0.995701424614167 1
92 Heterozygous 0.995957380530023 0.999009026687598 1
93 Heterozygous 0.979853763370148 0.996240601503759 1
94 Heterozygous 0.929405112004749 0.981886523709654 1
95 Heterozygous 0.708742184048929 0.944444444444444 1
96 Heterozygous 0.962376771457217 0.989496483909648 1
97 Heterozygous 0.98647803690582 0.99672514619883 1
98 Heterozygous 1 1 1
99 Heterozygous 0.987298410275626 0.996182392692921 1
100 Heterozygous 1 1 1
101 Heterozygous 0.996064083568229 0.999249249249249 1
0 Homozygous 0 0 0
1 Homozygous 0 0.057656823654078 0.121150826396516
2 Homozygous 0.839649007560493 0.885103969316655 0.930558931072818
3 Homozygous 0.962472407368645 0.973657975923066 0.984843544477487
4 Homozygous 0.980278234426611 0.986432949362309 0.992587664298007
5 Homozygous 0.981573300763276 0.987343443402612 0.993113586041948
6 Homozygous 0.981738344517362 0.987949420611742 0.994160496706121
7 Homozygous 0.97948486293284 0.98543205597875 0.99137924902466
8 Homozygous 0.975581811785598 0.98533349337875 0.995085174971902
9 Homozygous 0.977738221594563 0.985776724246735 0.993815226898906
10 Homozygous 0.976926571475151 0.987167275293678 0.997407979112206
11 Homozygous 0.977281983836448 0.988191171809133 0.999100359781818
12 Homozygous 0.984532601635697 0.991845866711001 0.999159131786305
13 Homozygous 0.988629285635458 0.994039480536654 0.99944967543785
14 Homozygous 0.987940891922144 0.994368557913261 1
15 Homozygous 0.987284290011537 0.994388520352357 1
16 Homozygous 0.985519748796003 0.993216559089443 1
17 Homozygous 0.989850790562265 0.994488669328453 0.999126548094641
18 Homozygous 0.987621695883093 0.994752222022932 1
19 Homozygous 0.990518551460464 0.997036705866676 1
20 Homozygous 0.99128523150835 0.998020202120628 1
21 Homozygous 0.992729670989028 0.998029265072252 1
22 Homozygous 0.992023917814907 0.998083973816877 1
23 Homozygous 0.993248949399808 0.998134352269288 1
24 Homozygous 0.993695064802977 0.998263113504744 1
25 Homozygous 0.99147251313076 0.997747458929768 1
26 Homozygous 0.987692222482182 0.997132809599711 1
27 Homozygous 0.992065127594901 0.998157022137858 1
28 Homozygous 0.988401779803312 0.997331539189177 1
29 Homozygous 0.988854353677812 0.997324110006838 1
30 Homozygous 0.988944710150835 0.997168647783757 1
31 Homozygous 0.990796306989333 0.998171066063572 1
32 Homozygous 0.994133043039469 0.998453146917606 1
33 Homozygous 0.988754615098574 0.997472800077027 1
34 Homozygous 0.989189399935603 0.997781617709085 1
35 Homozygous 0.983436416422386 0.996120849005274 1
36 Homozygous 0.988302852641051 0.997139490477863 1
37 Homozygous 0.986101768983805 0.996424488163981 1
38 Homozygous 0.979109088337315 0.994432019644121 1
39 Homozygous 0.979653782543117 0.994790846028198 1
40 Homozygous 0.997081863347806 0.999536178107607 1
41 Homozygous 0.993492016700043 0.998367329593745 1
42 Homozygous 0.982772540999172 0.995271439160307 1
43 Homozygous 0.985101665316548 0.995396083056655 1
44 Homozygous 0.984506867763833 0.996881441970728 1
45 Homozygous 0.97344185965115 0.992525629132772 1
46 Homozygous 0.965343352770108 0.993041707327422 1
47 Homozygous 0.975744839957241 0.994132101659561 1
48 Homozygous 0.970091914759115 0.993799603174603 1
49 Homozygous 0.950335680728136 0.985616982300166 1
50 Homozygous 0.962196936596225 0.993657243336456 1
51 Homozygous 0.896150528170786 0.97672193877551 1
52 Homozygous 0.992510115926037 0.998809523809524 1
53 Homozygous 0.86518208666866 0.978571428571429 1
54 Homozygous 0.982218984036216 0.996062486027275 1
55 Homozygous 0.981275289815092 0.99702380952381 1
56 Homozygous 0.938464408305804 0.989958299704062 1
57 Homozygous 0.950747658108696 0.989369475335044 1
58 Homozygous 0.947538493892158 0.989132434089516 1
59 Homozygous 0.952213376080038 0.989645858343337 1
60 Homozygous 0.985956467361319 0.997767857142857 1
61 Homozygous 0.943825869445275 0.991071428571429 1
62 Homozygous 1 1 1
63 Homozygous 1 1 1
64 Homozygous 0.992619018540933 0.998482144064473 1
65 Homozygous 0.923279604084531 0.987391646966115 1
66 Homozygous 0.885256436616544 0.981481481481482 1
67 Homozygous 0.925101159260367 0.988095238095238 1
68 Homozygous 1 1 1
69 Homozygous 1 1 1
70 Homozygous 0.749305823408152 0.953703703703704 1
71 Homozygous 0.744489151264206 0.948717948717949 1
72 Homozygous 0.95800122084556 0.992753623188406 1
73 Homozygous 1 1 1
74 Homozygous 0.711134474441994 0.931818181818182 1
75 Homozygous 0.896537895275938 0.981818181818182 1
76 Homozygous 0.934944890920045 0.988186318631863 1
77 Homozygous 1 1 1
78 Homozygous 0.858976343591035 0.973684210526316 1
79 Homozygous 1 1 1
80 Homozygous 1 1 1
81 Homozygous 1 1 1
82 Homozygous 0.863196601125011 0.975 1
83 Homozygous 0.996302610841216 0.999324324324324 1
84 Homozygous 1 1 1
85 Homozygous 1 1 1
86 Homozygous 0.717594004427774 0.946906740535549 1
87 Homozygous 0.943118436566199 0.988931090613131 1
88 Homozygous 1 1 1
89 Homozygous 1 1 1
90 Homozygous 0.71795268718207 0.947368421052632 1
91 Homozygous 1 1 1
92 Homozygous 0.970874218404893 0.994444444444444 1
93 Homozygous 1 1 1
94 Homozygous 1 1 1
95 Homozygous 1 1 1
96 Homozygous 0.902914061349643 0.981481481481482 1
97 Homozygous 1 1 1
98 Homozygous 1 1 1
99 Homozygous 1 1 1
100 Homozygous 1 1 1
101 Homozygous 1 1 1
